# Supplementary material for: Dual-Surface-Modified Triboelectric Nanogenerator with Polymer Microcone Array and Its Application to Impact Visual and Voice Warning
Source: Polymers (Basel). 2025 Jun 5;17(11):1569. doi: 10.3390/polym17111569 (PMC12158231; doi:10.3390/polym17111569)
Supplement: Supplementary file 1 [file polymers-17-01569-s001.zip]

Archive with 2 entries (2 files):
- Video_S2-LED_visual_alarm.mp4
- Video_S1-HMI_voice_alarm_.mp4
